# Supplementary material for: Compositional Data and Microbiota Analysis: Imagination and Reality
Source: Microorganisms. 2024 Jul 20;12(7):1484. doi: 10.3390/microorganisms12071484 (PMC11279367; doi:10.3390/microorganisms12071484)
Supplement: Supplementary file 1 [file microorganisms-12-01484-s001.zip]

Archive with 1 entries (1 files):
- microorganisms-3075444-supplementary.pdf
